# Supplementary material for: High Sensitivity Bi2O3/Ti3C2Tx Ammonia Sensor Based on Improved Synthetic MXene Method at Room Temperature
Source: Sensors (Basel). 2024 Oct 10;24(20):6514. doi: 10.3390/s24206514 (PMC11510815; doi:10.3390/s24206514)
Supplement: Supplementary file 1 [file sensors-24-06514-s001.zip]

Archive with 1 entries (1 files):
- sensors-3204337-supplementary.pdf
